# Supplementary material for: Slowly Making Sense: A Review of the Two-Step Venom System within Slow (Nycticebus spp.) and Pygmy Lorises (Xanthonycticebus spp.)
Source: Toxins (Basel). 2023 Aug 22;15(9):514. doi: 10.3390/toxins15090514 (PMC10536643; doi:10.3390/toxins15090514)
Supplement: Supplementary file 1 [file toxins-15-00514-s001.zip]

Archive with 3 entries (3 files):
- Supplementary File S1 - BLAST and BGEsp.xlsx
- Supplementary File S2 - Slow loris plant species and their toxicity.xlsx
- Supplementary File S3 - Research Agenda.pdf
